# Supplementary material for: New Quinazolin-4(3H)-one Derivatives as Potential Antitumoral Compounds: Synthesis, In Vitro Cytotoxicity Against the HepG2 Cell Line, and In Silico VEGFR-2 Targeting-Based Studies
Source: Molecules. 2025 Dec 9;30(24):4719. doi: 10.3390/molecules30244719 (PMC12736141; doi:10.3390/molecules30244719)
Supplement: Supplementary file 1 [file molecules-30-04719-s001.zip]

Archive with 1 entries (1 files):
- molecules-3989074-supplementary.pdf
